# Supplementary material for: The Mitochondrial Genome Is a “Genetic Sanctuary” during the Oncogenic Process
Source: PLoS One. 2011 Aug 17;6(8):e23327. doi: 10.1371/journal.pone.0023327 (PMC3157371; doi:10.1371/journal.pone.0023327)
Supplement: Table S4 — Gene locations and functional characteristics of all the variants observed in the human glioma mtDNAs. (XLS) [file pone.0023327.s004.xls]

## Sheet: Table S4
Table S4
Position	Change	rCRS	Variant	ts-tv-indel	subs-indel	MapLocus	Shorthand	LocusDescription	Coding	rCRS-codon	Changed-codon	aa-change	Codon-inside-gen	Position_within_codon	Syn/non-syn
72	72	T	C	ts	subst	MT-DLOOP2	D-Loop	Displacement loop	non-coding	–	–	–	–	–	–
73	73	A	G	ts	subst	MT-DLOOP2	D-Loop	Displacement loop	non-coding	–	–	–	–	–	–
93	93	A	G	ts	subst	MT-DLOOP2	D-Loop	Displacement loop	non-coding	–	–	–	–	–	–
146	146	T	C	ts	subst	MT-DLOOP2	D-Loop	Displacement loop	non-coding	–	–	–	–	–	–
150	150	C	T	ts	subst	MT-DLOOP2	D-Loop	Displacement loop	non-coding	–	–	–	–	–	–
151	151	C	T	ts	subst	MT-DLOOP2	D-Loop	Displacement loop	non-coding	–	–	–	–	–	–
152	152	T	C	ts	subst	MT-DLOOP2	D-Loop	Displacement loop	non-coding	–	–	–	–	–	–
195	195	T	C	ts	subst	MT-DLOOP2	D-Loop	Displacement loop	non-coding	–	–	–	–	–	–
200	200	A	G	ts	subst	MT-DLOOP2	D-Loop	Displacement loop	non-coding	–	–	–	–	–	–
228	228	G	A	ts	subst	MT-DLOOP2	D-Loop	Displacement loop	non-coding	–	–	–	–	–	–
235	235	A	G	ts	subst	MT-DLOOP2	D-Loop	Displacement loop	non-coding	–	–	–	–	–	–
249	249d	A	-	del	indel	MT-DLOOP2	D-Loop	Displacement loop	non-coding	unchecked	unchecked	unchecked	unchecked	unchecked	unchecked
263	263	A	G	ts	subst	MT-DLOOP2	D-Loop	Displacement loop	non-coding	–	–	–	–	–	–
308	308+T	-	T	ins	indel	MT-DLOOP2	D-Loop	Displacement loop	non-coding	unchecked	unchecked	unchecked	unchecked	unchecked	unchecked
494	494	C	T	ts	subst	MT-DLOOP2	D-Loop	Displacement loop	non-coding	–	–	–	–	–	–
497	497	C	T	ts	subst	MT-DLOOP2	D-Loop	Displacement loop	non-coding	–	–	–	–	–	–
524	524+(AC)2	-	(AC)2	ins	indel	MT-DLOOP2	D-Loop	Displacement loop	non-coding	unchecked	unchecked	unchecked	unchecked	unchecked	unchecked
533	533	A	G	ts	subst	MT-DLOOP2	D-Loop	Displacement loop	non-coding	–	–	–	–	–	–
573	573+CCC	-	CCC	ins	indel	MT-DLOOP2	D-Loop	Displacement loop	non-coding	unchecked	unchecked	unchecked	unchecked	unchecked	unchecked
650	650	T	C	ts	subst	MT-RNR1	12S	12S ribosomal RNA	untranslated	–	–	–	–	–	–
750	750	G	A	ts	subst	MT-RNR1	12S	12S ribosomal RNA	untranslated	–	–	–	–	–	–
813	813	A	G	ts	subst	MT-RNR1	12S	12S ribosomal RNA	untranslated	–	–	–	–	–	–
951	951	G	A	ts	subst	MT-RNR1	12S	12S ribosomal RNA	untranslated	–	–	–	–	–	–
1189	1189	T	C	ts	subst	MT-RNR1	12S	12S ribosomal RNA	untranslated	–	–	–	–	–	–
1438	1438	A	G	ts	subst	MT-RNR1	12S	12S ribosomal RNA	untranslated	–	–	–	–	–	–
1811	1811	A	G	ts	subst	MT-RNR2	16S	16S ribosomal RNA	untranslated	–	–	–	–	–	–
2706	2706	A	G	ts	subst	MT-RNR2	16S	16S ribosomal RNA	untranslated	–	–	–	–	–	–
2887	2887	T	C	ts	subst	MT-RNR2	16S	16S ribosomal RNA	untranslated	–	–	–	–	–	–
3197	3197	T	C	ts	subst	MT-RNR2	16S	16S ribosomal RNA	untranslated	–	–	–	–	–	–
3480	3480	A	G	ts	subst	MT-ND1	ND1	NADH Dehydrogenase subunit 1	coding	AAA	AAG	Lys(K)	58 out of 318	3	syn
3483	3483	G	A	ts	subst	MT-ND1	ND1	NADH Dehydrogenase subunit 1	coding	GAG	GAA	Glu(E)	59 out of 318	3	syn
3504	3504	T	C	ts	subst	MT-ND1	ND1	NADH Dehydrogenase subunit 1	coding	TCT	TCC	Ser(S)	66 out of 318	3	syn
3507	3507A	C	A	tv	subst	MT-ND1	ND1	NADH Dehydrogenase subunit 1	coding	ACC	ACA	Thr(T)	67 out of 318	3	syn
3780	3780A	C	A	tv	subst	MT-ND1	ND1	NADH Dehydrogenase subunit 1	coding	GGC	GGA	Gly(G)	158 out of 318	3	syn
4580	4580	G	A	ts	subst	MT-ND2	ND2	NADH dehydrogenase subunit 2	coding	ATG	ATA	Met(M)	37 out of 347	3	syn
4769	4769	A	G	ts	subst	MT-ND2	ND2	NADH dehydrogenase subunit 2	coding	ATA	ATG	Met(M)	100 out of 347	3	syn
5001	5001	A	G	ts	subst	MT-ND2	ND2	NADH dehydrogenase subunit 2	coding	ATC	GTC	Ile(I)=>Val(V)	178 out of 347	1	non-syn
6401	6401	A	G	ts	subst	MT-CO1	COI	Cytochrome c oxidase subunit I	coding	ACA	ACG	Thr(T)	166 out of 514	3	syn
6599	6599	A	G	ts	subst	MT-CO1	COI	Cytochrome c oxidase subunit I	coding	CAA	CAG	Gln(Q)	232 out of 514	3	syn
6683	6683	C	T	ts	subst	MT-CO1	COI	Cytochrome c oxidase subunit I	coding	TAC	TAT	Tyr(Y)	260 out of 514	3	syn
6776	6776	T	C	ts	subst	MT-CO1	COI	Cytochrome c oxidase subunit I	coding	CAT	CAC	His(H)	291 out of 514	3	syn
7028	7028	C	T	ts	subst	MT-CO1	COI	Cytochrome c oxidase subunit I	coding	GCC	GCT	Ala(A)	375 out of 514	3	syn
7094	7094	T	C	ts	subst	MT-CO1	COI	Cytochrome c oxidase subunit I	coding	TTT	TTC	Phe(F)	397 out of 514	3	syn
7768	7768	A	G	ts	subst	MT-CO2	COII	Cytochrome c oxidase subunit II	coding	ATA	ATG	Met(M)	61 out of 228	3	syn
7933	7933	A	G	ts	subst	MT-CO2	COII	Cytochrome c oxidase subunit II	coding	CTA	CTG	Leu(L)	116 out of 228	3	syn
8020	8020	G	A	ts	subst	MT-CO2	COII	Cytochrome c oxidase subunit II	coding	CCG	CCA	Pro(P)	145 out of 228	3	syn
8158	8158	A	G	ts	subst	MT-CO2	COII	Cytochrome c oxidase subunit II	coding	GTA	GTG	Val(V)	191 out of 228	3	syn
8311	8311	T	C	ts	subst	MT-TK	K	tRNA lysine	untranslated	–	–	–	–	–	–
8392	8392	G	A	ts	subst	MT-ATP8	ATPase8	ATP synthase F0 subunit 8	coding	TGG	TGA	Trp(W)	9 out of 69	3	syn
8435	8435	A	G	ts	subst	MT-ATP8	ATPase8	ATP synthase F0 subunit 8	coding	ACC	GCC	Thr(T)=>Ala(A)	24 out of 69	1	non-syn
8701	8701	A	G	ts	subst	MT-ATP6	ATPase6	ATP synthase F0 subunit 6	coding	ACC	GCC	Thr(T)=>Ala(A)	59 out of 227	1	non-syn
8817	8817	A	G	ts	subst	MT-ATP6	ATPase6	ATP synthase F0 subunit 6	coding	CAA	CAG	Gln(Q)	97 out of 227	3	syn
8860	8860	A	G	ts	subst	MT-ATP6	ATPase6	ATP synthase F0 subunit 6	coding	ACA	GCA	Thr(T)=>Ala(A)	112 out of 227	1	non-syn
9055	9055	G	A	ts	subst	MT-ATP6	ATPase6	ATP synthase F0 subunit 6	coding	GCC	ACC	Ala(A)=>Thr(T)	177 out of 227	1	non-syn
9101	9101	T	C	ts	subst	MT-ATP6	ATPase6	ATP synthase F0 subunit 6	coding	ATC	ACC	Ile(I)=>Thr(T)	192 out of 227	2	non-syn
9254	9254	A	G	ts	subst	MT-CO3	COIII	Cytochrome c oxidase subunit III	coding	TGA	TGG	Trp(W)	16 out of 261	3	syn
9287	9287	G	A	ts	subst	MT-CO3	COIII	Cytochrome c oxidase subunit III	coding	ATG	ATA	Met(M)	27 out of 261	3	syn
9300	9300	G	A	ts	subst	MT-CO3	COIII	Cytochrome c oxidase subunit III	coding	GCC	ACC	Ala(A)=>Thr(T)	32 out of 261	1	non-syn
9365	9365	C	T	ts	subst	MT-CO3	COIII	Cytochrome c oxidase subunit III	coding	ACC	ACT	Thr(T)	53 out of 261	3	syn
9477	9477	G	A	ts	subst	MT-CO3	COIII	Cytochrome c oxidase subunit III	coding	GTT	ATT	Val(V)=>Ile(I)	91 out of 261	1	non-syn
9525	9525	G	A	ts	subst	MT-CO3	COIII	Cytochrome c oxidase subunit III	coding	GCC	ACC	Ala(A)=>Thr(T)	107 out of 261	1	non-syn
9540	9540	T	C	ts	subst	MT-CO3	COIII	Cytochrome c oxidase subunit III	coding	TTA	CTA	Leu(L)	112 out of 261	1	syn
9698	9698	T	C	ts	subst	MT-CO3	COIII	Cytochrome c oxidase subunit III	coding	CTT	CTC	Leu(L)	164 out of 261	3	syn
9739	9739	C	T	ts	subst	MT-CO3	COIII	Cytochrome c oxidase subunit III	coding	GCC	GTC	Ala(A)=>Val(V)	178 out of 261	2	non-syn
9941	9941	A	G	ts	subst	MT-CO3	COIII	Cytochrome c oxidase subunit III	coding	GTA	GTG	Val(V)	245 out of 261	3	syn
9950	9950	T	C	ts	subst	MT-CO3	COIII	Cytochrome c oxidase subunit III	coding	GTT	GTC	Val(V)	248 out of 261	3	syn
9977	9977	T	C	ts	subst	MT-CO3	COIII	Cytochrome c oxidase subunit III	coding	TAT	TAC	Tyr(Y)	257 out of 261	3	syn
10216	10216	T	C	ts	subst	MT-ND3	ND3	NADH dehydrogenase subunit 3	coding	ATA	ACA	Met(M)=>Thr(T)	53 out of 115	2	non-syn
10398	10398	A	G	ts	subst	MT-ND3	ND3	NADH dehydrogenase subunit 3	coding	ACC	GCC	Thr(T)=>Ala(A)	114 out of 115	1	non-syn
10550	10550	A	G	ts	subst	MT-ND4L	ND4L	NADH dehydrogenase subunit 4L	coding	ATA	ATG	Met(M)	27 out of 99	3	syn
10654	10654	C	T	ts	subst	MT-ND4L	ND4L	NADH dehydrogenase subunit 4L	coding	GCC	GTC	Ala(A)=>Val(V)	62 out of 99	2	non-syn
10819	10819	A	G	ts	subst	MT-ND4	ND4	NADH dehydrogenase subunit 4	coding	AAA	AAG	Lys(K)	20 out of 459	3	syn
10873	10873	T	C	ts	subst	MT-ND4	ND4	NADH dehydrogenase subunit 4	coding	CCT	CCC	Pro(P)	38 out of 459	3	syn
11299	11299	T	C	ts	subst	MT-ND4	ND4	NADH dehydrogenase subunit 4	coding	ACT	ACC	Thr(T)	180 out of 459	3	syn
11467	11467	A	G	ts	subst	MT-ND4	ND4	NADH dehydrogenase subunit 4	coding	TTA	TTG	Leu(L)	236 out of 459	3	syn
11719	11719	G	A	ts	subst	MT-ND4	ND4	NADH dehydrogenase subunit 4	coding	GGG	GGA	Gly(G)	320 out of 459	3	syn
11962	11962	A	G	ts	subst	MT-ND4	ND4	NADH dehydrogenase subunit 4	coding	CTA	CTG	Leu(L)	401 out of 459	3	syn
12308	12308	A	G	ts	subst	MT-TL2	L(CUN)	tRNA leucine2	untranslated	–	–	–	–	–	–
12372	12372	G	A	ts	subst	MT-ND5	ND5	NADH dehydrogenase subunit 5	coding	CTG	CTA	Leu(L)	12 out of 604	3	syn
12705	12705	C	T	ts	subst	MT-ND5	ND5	NADH dehydrogenase subunit 5	coding	ATC	ATT	Ile(I)	123 out of 604	3	syn
12972	12972	A	G	ts	subst	MT-ND5	ND5	NADH dehydrogenase subunit 5	coding	CCA	CCG	Pro(P)	212 out of 604	3	syn
13368	13368	G	A	ts	subst	MT-ND5	ND5	NADH dehydrogenase subunit 5	coding	GGG	GGA	Gly(G)	344 out of 604	3	syn
13617	13617	T	C	ts	subst	MT-ND5	ND5	NADH dehydrogenase subunit 5	coding	ATT	ATC	Ile(I)	427 out of 604	3	syn
13680	13680	C	T	ts	subst	MT-ND5	ND5	NADH dehydrogenase subunit 5	coding	CCC	CCT	Pro(P)	448 out of 604	3	syn
13708	13708	G	A	ts	subst	MT-ND5	ND5	NADH dehydrogenase subunit 5	coding	GCA	ACA	Ala(A)=>Thr(T)	458 out of 604	1	non-syn
13759	13759	G	A	ts	subst	MT-ND5	ND5	NADH dehydrogenase subunit 5	coding	GCA	ACA	Ala(A)=>Thr(T)	475 out of 604	1	non-syn
14167	14167	C	T	ts	subst	MT-ND6	ND6	NADH dehydrogenase subunit 6	coding	GAG	GAA	Glu(E)	169 out of 175	3	syn
14182	14182	T	C	ts	subst	MT-ND6	ND6	NADH dehydrogenase subunit 6	coding	GTA	GTG	Val(V)	164 out of 175	3	syn
14198	14198	G	A	ts	subst	MT-ND6	ND6	NADH dehydrogenase subunit 6	coding	ACA	ATA	Thr(T)=>Met(M)	159 out of 175	2	non-syn
14305	14305	G	A	ts	subst	MT-ND6	ND6	NADH dehydrogenase subunit 6	coding	AGC	AGT	Ser(S)	123 out of 175	3	syn
14577	14577	T	C	ts	subst	MT-ND6	ND6	NADH dehydrogenase subunit 6	coding	ATT	GTT	Ile(I)=>Val(V)	33 out of 175	1	non-syn
14766	14766	C	T	ts	subst	MT-CYB	Cytb	Cytochrome b	coding	ACT	ATT	Thr(T)=>Ile(I)	7 out of 380	2	non-syn
14798	14798	T	C	ts	subst	MT-CYB	Cytb	Cytochrome b	coding	TTC	CTC	Phe(F)=>Leu(L)	18 out of 380	1	non-syn
15224	15224	C	T	ts	subst	MT-CYB	Cytb	Cytochrome b	coding	CTA	TTA	Leu(L)	160 out of 380	1	syn
15301	15301	G	A	ts	subst	MT-CYB	Cytb	Cytochrome b	coding	TTG	TTA	Leu(L)	185 out of 380	3	syn
15313	15313	T	C	ts	subst	MT-CYB	Cytb	Cytochrome b	coding	ATT	ATC	Ile(I)	189 out of 380	3	syn
15326	15326	A	G	ts	subst	MT-CYB	Cytb	Cytochrome b	coding	ACA	GCA	Thr(T)=>Ala(A)	194 out of 380	1	non-syn
15519	15519	T	C	ts	subst	MT-CYB	Cytb	Cytochrome b	coding	CTA	CCA	Leu(L)=>Pro(P)	258 out of 380	2	non-syn
15626	15626	C	T	ts	subst	MT-CYB	Cytb	Cytochrome b	coding	CTA	TTA	Leu(L)	294 out of 380	1	syn
15758	15758	A	G	ts	subst	MT-CYB	Cytb	Cytochrome b	coding	ATC	GTC	Ile(I)=>Val(V)	338 out of 380	1	non-syn
15904	15904	C	T	ts	subst	MT-TT	T	tRNA threonine	untranslated	–	–	–	–	–	–
15928	15928	G	A	ts	subst	MT-TT	T	tRNA threonine	untranslated	–	–	–	–	–	–
16086	16086	T	C	ts	subst	MT-DLOOP1	D-Loop	Displacement loop	non-coding	–	–	–	–	–	–
16169	16169	C	T	ts	subst	MT-DLOOP1	D-Loop	Displacement loop	non-coding	–	–	–	–	–	–
16189	16189	T	C	ts	subst	MT-DLOOP1	D-Loop	Displacement loop	non-coding	–	–	–	–	–	–
16192	16192	C	T	ts	subst	MT-DLOOP1	D-Loop	Displacement loop	non-coding	–	–	–	–	–	–
16193	16193	C	T	ts	subst	MT-DLOOP1	D-Loop	Displacement loop	non-coding	–	–	–	–	–	–
16195	16195	T	C	ts	subst	MT-DLOOP1	D-Loop	Displacement loop	non-coding	–	–	–	–	–	–
16221	16221	C	T	ts	subst	MT-DLOOP1	D-Loop	Displacement loop	non-coding	–	–	–	–	–	–
16223	16223	C	T	ts	subst	MT-DLOOP1	D-Loop	Displacement loop	non-coding	–	–	–	–	–	–
16224	16224	T	C	ts	subst	MT-DLOOP1	D-Loop	Displacement loop	non-coding	–	–	–	–	–	–
16235	16235	A	G	ts	subst	MT-DLOOP1	D-Loop	Displacement loop	non-coding	–	–	–	–	–	–
16243	16243	T	C	ts	subst	MT-DLOOP1	D-Loop	Displacement loop	non-coding	–	–	–	–	–	–
16261	16261	C	T	ts	subst	MT-DLOOP1	D-Loop	Displacement loop	non-coding	–	–	–	–	–	–
16270	16270	C	T	ts	subst	MT-DLOOP1	D-Loop	Displacement loop	non-coding	–	–	–	–	–	–
16274	16274	G	A	ts	subst	MT-DLOOP1	D-Loop	Displacement loop	non-coding	–	–	–	–	–	–
16291	16291	C	T	ts	subst	MT-DLOOP1	D-Loop	Displacement loop	non-coding	–	–	–	–	–	–
16311	16311	T	C	ts	subst	MT-DLOOP1	D-Loop	Displacement loop	non-coding	–	–	–	–	–	–
16354	16354	C	T	ts	subst	MT-DLOOP1	D-Loop	Displacement loop	non-coding	–	–	–	–	–	–
16519	16519	T	C	ts	subst	MT-DLOOP1	D-Loop	Displacement loop	non-coding	–	–	–	–	–	–
